# Supplementary material for: 25OHVitamin D Levels in a Canarian Pediatric Population with and without Type 1 Diabetes: The Role of Acidosis
Source: Nutrients. 2023 Jul 7;15(13):3067. doi: 10.3390/nu15133067 (PMC10346717; doi:10.3390/nu15133067)
Supplement: Supplementary file 1 [file nutrients-15-03067-s001.zip]

Archive with 1 entries (1 files):
- nutrients-2439008-supplementary.pdf
